# Supplementary material for: Acute Effects of a Percussive Massage Treatment on Movement Velocity during Resistance Training
Source: Int J Environ Res Public Health. 2021 Jul 21;18(15):7726. doi: 10.3390/ijerph18157726 (PMC8345385; doi:10.3390/ijerph18157726)
Supplement: Supplementary file 1 [file ijerph-18-07726-s001.zip]

Archive with 1 entries (1 files):
- ijerph-1251813-supplementary.pdf
